# Supplementary material for: Individual and combined effect of organic eutrophication (DOC) and ocean warming on the ecophysiology of the Octocoral Pinnigorgia flava
Source: PeerJ. 2023 Feb 17;11:e14812. doi: 10.7717/peerj.14812 (PMC9940650; doi:10.7717/peerj.14812)
Supplement: Supplemental Information 1 — The raw data shows the ecophysiological response of the gorgonian Pinnigorgia flava to the effect of organic enrichment and increased water temperatures. In particular, the files report the measurements of oxygen concentration and the coral surfaces under the individual and the combined effect of DOC and temperatures throughout the whole experiment duration. [file peerj-11-14812-s001.zip › DOCTE - New - Raw Data/DOCTE - Oxygen fluxes.txt]

day	aquaria	temperature	treatment	O2_consumption	O2_production
-1	1	26	Control	0.672057223	0.527341192
-1	8	26	Control	0.479770911	0.655963287
-1	9	26	Control	2.52746605	1.62104243
-1	4	26	10	1.150218244	1.10517201
-1	7	26	10	2.454142192	3.692296603
-1	12	26	10	0.780038135	3.008197464
-1	2	26	20	1.823416568	0.377242725
-1	6	26	20	0.848107898	1.707784228
-1	10	26	20	0.854400851	1.324131448
-1	3	26	40	1.415744475	0.921564284
-1	5	26	40	1.378035794	1.8240407
-1	11	26	40	0.917147235	1.114814512
1	1	26	Control	0.570093842	1.075899764
1	8	26	Control	1.104747236	0.840102885
1	9	26	Control	1.573928438	1.644520663
1	4	26	10	1.172309154	0.553191995
1	7	26	10	1.855171811	0.710035545
1	12	26	10	0.994518796	0.581549879
1	2	26	20	0.811321599	0.759431933
1	6	26	20	0.751832566	0.536398417
1	10	26	20	0.776238798	0.995335656
1	3	26	40	1.856227074	1.696491081
1	5	26	40	0.522319797	0.703202292
1	11	26	40	-0.38801726	0.577498442
7	1	26	Control	0.589638735	0.366676972
7	8	26	Control	0.750322795	0.37455147
7	9	26	Control	0.78653719	-0.239895108
7	4	26	10	1.527114484	1.06214542
7	7	26	10	0.857562013	0.997471966
7	12	26	10	0.835896364	1.082765689
7	2	26	20	1.91048577	0.503373803
7	6	26	20	1.890897937	3.094353124
7	10	26	20	2.205429864	3.030797158
7	3	26	40	0.802043709	0.113189551
7	5	26	40	1.215376918	1.693340087
7	11	26	40	2.087783762	1.309440254
14	1	26	Control	0.463344865	0.030612336
14	8	26	Control	0.135104811	0.204915626
14	9	26	Control	0.899986149	1.355955949
14	4	26	10	0.263225265	0.088448526
14	7	26	10	0.462630975	1.331324516
14	12	26	10	2.136693998	1.411165715
14	2	26	20	0.492296117	0.290891333
14	6	26	20	2.202445246	2.491939319
14	10	26	20	1.014118283	1.325097935
14	3	26	40	1.215969984	0.447518262
14	5	26	40	0.806752336	0.997060945
14	11	26	40	0.830924321	1.131372444
21	1	26	Control	0.763032531	0.575577368
21	8	26	Control	0.606699107	1.791120874
21	9	26	Control	1.054902968	0.820040193
21	4	26	10	1.292918331	1.581079091
21	7	26	10	-0.254011464	0.796399629
21	12	26	10	0.917236785	1.128017464
21	2	26	20	0.68618222	0.491532379
21	6	26	20	2.01947496	1.732270731
21	10	26	20	1.217828945	1.729055419
21	3	26	40	4.019514388	3.095074241
21	5	26	40	0.759418612	0.194175277
21	11	26	40	0.04975166	0.382727209
21	13	26	ControlT	0.086103743	1.092903464
21	14	26	ControlT	-0.073397311	0.991106
21	15	26	ControlT	2.188723542	0.128264821
21	16	26	ControlT	1.184513277	0.317333129
28	1	28	Control	0.937406712	0.598854847
28	8	28	Control	0.952413333	1.095503002
28	9	28	Control	0.747725029	0.384108154
28	4	28	10	0.351680999	1.861861504
28	7	28	10	1.486233448	2.720464485
28	12	28	10	1.016630417	-1.804081313
28	2	28	20	1.531144242	2.189213282
28	6	28	20	0.594309229	2.23234518
28	10	28	20	1.777530342	3.921041067
28	3	28	40	1.249665067	1.586984831
28	5	28	40	0.78398185	1.390781142
28	11	28	40	0.506348673	-2.263737543
28	13	26	ControlT	2.284671784	0.126950265
28	14	26	ControlT	1.726216938	1.390499166
28	15	26	ControlT	2.025844199	1.362441797
28	16	26	ControlT	0.934183671	6.730489523
36	1	30	Control	0.445452989	0.273781839
36	8	30	Control	0.292623266	0.169136311
36	9	30	Control	0.675002656	0.483022459
36	4	30	10	0.678655642	0.210605829
36	7	30	10	1.972025953	0.46576873
36	12	30	10	1.050248382	0.709140348
36	2	30	20	0.064130629	-0.258443151
36	6	30	20	2.964804146	0.893814407
36	10	30	20	0.768796142	1.020418135
36	3	30	40	0.673083703	0.197303532
36	5	30	40	1.737678194	0.862539464
36	11	30	40	0.288278751	0.391852047
36	13	26	ControlT	0.737473659	-0.033286575
36	14	26	ControlT	1.072769996	0.792500573
36	15	26	ControlT	0.323643788	0.577079467
36	16	26	ControlT	0.578686472	0.331950375
45	1	32	Control	0.764209828	0.301233842
45	8	32	Control	1.949855786	1.323543482
45	9	32	Control	1.597721409	0.378617602
45	4	32	10	0.837258618	-0.094799475
45	7	32	10	0.941719356	0.521491695
45	12	32	10	0.976483398	-0.142952388
45	2	32	20	-1.820602841	-0.309389777
45	6	32	20	-0.048389885	-0.173550112
45	10	32	20	0.638013901	-0.930122343
45	3	32	40	1.01043055	-0.250913612
45	5	32	40	0.293401361	0.33734068
45	11	32	40	1.123495354	-0.884768617
45	13	26	ControlT	2.774602317	-0.878201545
45	14	26	ControlT	3.148113193	0.002500205
45	15	26	ControlT	5.153974294	0.316900153
45	16	26	ControlT	1.493504403	-3.592933354
