# Supplementary material for: Individual and combined effect of organic eutrophication (DOC) and ocean warming on the ecophysiology of the Octocoral Pinnigorgia flava
Source: PeerJ. 2023 Feb 17;11:e14812. doi: 10.7717/peerj.14812 (PMC9940650; doi:10.7717/peerj.14812)
Supplement: Supplemental Information 1 — The raw data shows the ecophysiological response of the gorgonian Pinnigorgia flava to the effect of organic enrichment and increased water temperatures. In particular, the files report the measurements of oxygen concentration and the coral surfaces under the individual and the combined effect of DOC and temperatures throughout the whole experiment duration. [file peerj-11-14812-s001.zip › DOCTE - New - Raw Data/DOCTE - Symbiodineacea density.txt]

day	treatment	temperature	symbiodiniaceae_density	id_aquaria id_colony
45	Control	32	1.03E+07	1	1A
45	20	32	6.83E+06	2	3B
45	40	32	1.13E+07	3	7C
45	10	32	4.37E+06	4	1D
45	40	32	2.57E+06	5	8E
45	20	32	3.22E+07	6	7F
45	10	32	6.55E+06	7	4G
45	Control	32	1.81E+07	8	8H
45	Control	32	2.46E+06	9	9I
45	20	32	1.11E+06	10	4J
45	40	32	4.38E+06	11	2K
45	10	32	5.84E+05	12	1L
45	ControlT	26	4.19E+07	13	3M
45	ControlT	26	4.32E+06	14	2N
45	ControlT	26	1.92E+08	15	9O
45	ControlT	26	5.17E+07	16	9P
