# Supplementary material for: Individual and combined effect of organic eutrophication (DOC) and ocean warming on the ecophysiology of the Octocoral Pinnigorgia flava
Source: PeerJ. 2023 Feb 17;11:e14812. doi: 10.7717/peerj.14812 (PMC9940650; doi:10.7717/peerj.14812)
Supplement: Supplemental Information 1 — The raw data shows the ecophysiological response of the gorgonian Pinnigorgia flava to the effect of organic enrichment and increased water temperatures. In particular, the files report the measurements of oxygen concentration and the coral surfaces under the individual and the combined effect of DOC and temperatures throughout the whole experiment duration. [file peerj-11-14812-s001.zip › DOCTE - New - Raw Data/DOCTE - Changes in surface area.txt]

day	treatment	temperature	change_in_surface_area	id_aquaria id_colony
-1	Control	26	0.89688123	1	5A
-1	Control	26	1.160134484	8	5H
-1	Control	26	0.462844562	9	9I
-1	10	26	0.765970507	4	4D
-1	10	26	0.539367227	7	1G
-1	10	26	0.656580384	12	2L
-1	20	26	0.655517623	2	2B
-1	20	26	1.017341949	6	4F
-1	20	26	1.788092376	10	5J
-1	40	26	0.752897759	3	10C
-1	40	26	0.596809709	5	10E
-1	40	26	0.908619833	11	5K
1	Control	26	0.89688123	1	8A
1	Control	26	1.160134484	8	8H
1	Control	26	0.462844562	9	1I
1	10	26	0.765970507	4	10D
1	10	26	0.539367227	7	10G
1	10	26	0.656580384	12	8L
1	20	26	0.655517623	2	9B
1	20	26	1.017341949	6	7F
1	20	26	1.788092376	10	4J
1	40	26	0.752897759	3	3C
1	40	26	0.596809709	5	8E
1	40	26	0.908619833	11	4K
7	Control	26	1.022467742	1	2A
7	Control	26	1.69472216	8	1H
7	Control	26	0.480811575	9	1I
7	10	26	0.728736712	4	1D
7	10	26	0.912848542	7	3G
7	10	26	0.838746367	12	1L
7	20	26	0.387033329	2	7B
7	20	26	0.393332146	6	6F
7	20	26	0.643556009	10	5J
7	40	26	0.62534725	3	1C
7	40	26	0.533156092	5	1E
7	40	26	0.672367541	11	4K
14	Control	26	0.796125809	1	2A
14	Control	26	1.656862513	8	1H
14	Control	26	1.006360926	9	8I
14	10	26	1.319117056	4	5D
14	10	26	0.594683069	7	6G
14	10	26	0.507886107	12	5L
14	20	26	1.070336079	2	2B
14	20	26	0.638425916	6	10F
14	20	26	0.76664726	10	6J
14	40	26	0.589969451	3	3C
14	40	26	0.685390445	5	3E
14	40	26	0.780811438	11	1K
21	Control	26	0.64221031	1	9A
21	Control	26	0.764935833	8	6H
21	Control	26	0.998656323	9	10I
21	10	26	0.51541751	4	8D
21	10	26	0.676619371	7	8G
21	10	26	0.57386322	12	10L
21	20	26	0.931840878	2	6B
21	20	26	0.415940445	6	9F
21	20	26	0.604095104	10	8J
21	40	26	0.876267887	3	10C
21	40	26	0.62567384	5	4E
21	40	26	0.701143357	11	3K
21	ControlT	26	0.582581384	13	7M
21	ControlT	26	0.484448337	14	5N
21	ControlT	26	0.218739665	15	8O
21	ControlT	26	0.295632979	16	3P
28	Control	28	0.573304405	1	9A
28	Control	28	0.741860402	8	6H
28	Control	28	0.931020926	9	6I
28	10	28	0.571584258	4	8D
28	10	28	0.553164967	7	6G
28	10	28	0.615305998	12	4L
28	20	28	0.835881957	2	4B
28	20	28	0.669906356	6	9F
28	20	28	0.488597524	10	1J
28	40	28	0.728922895	3	6C
28	40	28	0.88757274	5	6E
28	40	28	0.650737376	11	7K
28	ControlT	26	0.491088737	13	10M
28	ControlT	26	0.322712621	14	9N
28	ControlT	26	0.216402508	15	8O
28	ControlT	26	0.076802394	16	3P
36	Control	30	0.824589328	1	7A
36	Control	30	1.340452441	8	9H
36	Control	30	1.119929601	9	6I
36	10	30	0.946751172	4	3D
36	10	30	0.344591608	7	4G
36	10	30	0.608195743	12	9L
36	20	30	0.582933512	2	3B
36	20	30	0.174645235	6	1F
36	20	30	0.803900455	10	7J
36	40	30	0.413067742	3	8C
36	40	30	0.449878267	5	2E
36	40	30	0.66433441	11	2K
36	ControlT	26	0.476641984	13	3M
36	ControlT	26	0.682468483	14	6N
36	ControlT	26	1.304833044	15	3O
36	ControlT	26	0.97627491	16	9P
45	Control	32	0.62503417	1	2A
45	Control	32	0.291343861	8	4H
45	Control	32	0.898755483	9	8I
45	10	32	0.74299795	4	5D
45	10	32	0.930809824	7	4G
45	10	32	0.818854539	12	2L
45	20	32	0.688425684	2	9B
45	20	32	0.521730245	6	1F
45	20	32	0.747502702	10	2J
45	40	32	0.838273396	3	7C
45	40	32	0.477381967	5	4E
45	40	32	0.506016329	11	1K
45	ControlT	26	0.313990555	13	9M
45	ControlT	26	0.4028594	14	3N
45	ControlT	26	0.228021689	15	8O
45	ControlT	26	0.666565957	16	2P
